# Supplementary material for: Identifying Key Markers for Monofloral (Eucalyptus, Rosemary, and Orange Blossom) and Multifloral Honey Differentiation in the Spanish Market by UHPLC-Q-Orbitrap-High-Resolution Mass Spectrometry Fingerprinting and Chemometrics
Source: Foods. 2024 Aug 29;13(17):2755. doi: 10.3390/foods13172755 (PMC11395089; doi:10.3390/foods13172755)
Supplement: Supplementary file 1 [file foods-13-02755-s001.zip]

Archive with 1 entries (1 files):
- foods-3160639-supplementary.pdf
